# Supplementary material for: A Rasch analysis of the Person-Centred Climate Questionnaire – staff version
Source: BMC Health Serv Res. 2019 Dec 26;19:996. doi: 10.1186/s12913-019-4803-9 (PMC6933628; doi:10.1186/s12913-019-4803-9)
Supplement: Supplementary file 2 — Additional file 2. Differential Item Functioning. [file 12913_2019_4803_MOESM2_ESM.txt]

Title:  TITLE FOR ANALYSIS NAME: BASE                          Date: 22 Feb 2019 11:27:35 AM
Display: Person Factor ANOVA for all 12 Items

               SUMMARY of ANOVA for each Item

Gender
------------------------------------------------------------------------------------------------------------------------------
Item             Class Interval                  Gender                    Gender-x-CInt                 Total DIF
          MS     F    DF     p          MS     F    DF     p          MS     F    DF     p          MS     F    DF     p
------------------------------------------------------------------------------------------------------------------------------

 Q2    1.77   1.614   4  0.171047    3.01   2.743   1  0.098858    0.48   0.438   3  0.726144    4.46   1.014   4  0.400512
 Q3    1.34   1.415   4  0.229202    1.57   1.657   1  0.199167    0.54   0.567   3  0.637236    3.18   0.839   4  0.501200
 Q4    1.31   1.540   4  0.190877    2.72   3.189   1  0.075277    1.10   1.293   3  0.277184    6.03   1.767   4  0.135794
 Q5    1.07   0.978   4  0.419870    1.24   1.135   1  0.287602    0.33   0.299   3  0.826296    2.22   0.508   4  0.729981
 Q6    1.65   2.253   4  0.063746    0.00   0.004   1  0.947109    0.39   0.532   3  0.660526    1.17   0.400   4  0.808371
 Q7    1.73   1.647   4  0.162755    0.40   0.381   1  0.537451    1.65   1.573   3  0.196253    5.35   1.275   4  0.280095
 Q9    0.27   0.297   4  0.879920    0.02   0.026   1  0.871734    0.81   0.901   3  0.441146    2.46   0.682   4  0.604745
Q10    1.21   1.237   4  0.295305    0.12   0.123   1  0.726349    0.78   0.804   3  0.492378    2.47   0.634   4  0.638689
Q11    0.80   0.935   4  0.444100    0.27   0.311   1  0.577578    1.18   1.378   3  0.249941    3.82   1.111   4  0.351694
Q12    1.10   1.817   4  0.125789    1.40   2.311   1  0.129606    1.18   1.957   3  0.120732    4.95   2.046   4  0.088302
Q13    1.50   2.311   4  0.058090    0.03   0.039   1  0.842713    0.74   1.150   3  0.329386    2.26   0.872   4  0.480969
Q14    0.96   1.203   4  0.309655    0.28   0.353   1  0.553074    0.18   0.223   3  0.880438    0.82   0.255   4  0.906243
Item             Class Interval                  Gender                    Gender-x-CInt                 Total DIF


Age
------------------------------------------------------------------------------------------------------------------------------
Item             Class Interval                  Age                       Age-x-CInt                 Total DIF
          MS     F    DF     p          MS     F    DF     p          MS     F    DF     p          MS     F    DF     p
------------------------------------------------------------------------------------------------------------------------------

 Q2    1.53   1.372   4  0.244222    1.20   1.075   4  0.369165    1.15   1.033  16  0.421691   23.26   1.042  20  0.413478
 Q3    1.11   1.142   4  0.337228    1.33   1.368   4  0.245390    0.84   0.862  16  0.614417   18.74   0.963  20  0.508138
 Q4    1.22   1.423   4  0.226832    2.14   2.499   4  0.043163    0.73   0.854  16  0.622938   20.25   1.183  20  0.268933
 Q5    1.05   0.968   4  0.425588    0.89   0.816   4  0.516017    0.98   0.901  16  0.568986   19.26   0.884  20  0.608168
 Q6    1.52   2.124   4  0.078290    0.83   1.164   4  0.327168    0.86   1.201  16  0.267305   17.05   1.194  20  0.259808
 Q7    1.41   1.315   4  0.264914    0.96   0.896   4  0.466935    1.00   0.933  16  0.531662   19.81   0.926  20  0.554764
 Q9    0.19   0.214   4  0.930256    1.81   2.069   4  0.085314    1.14   1.297  16  0.199247   25.41   1.451  20  0.099462
Q10    1.39   1.396   4  0.235818    0.47   0.470   4  0.757504    0.91   0.912  16  0.555578   16.36   0.824  20  0.683601
Q11    0.67   0.748   4  0.560466    0.17   0.192   4  0.942543    0.52   0.578  16  0.899439    9.01   0.500  20  0.965172
Q12    0.94   1.520   4  0.196869    0.97   1.567   4  0.183579    0.52   0.834  16  0.646591   12.12   0.980  20  0.486512
Q13    1.41   2.120   4  0.078803    0.45   0.684   4  0.603778    0.47   0.704  16  0.788821    9.32   0.700  20  0.824905
Q14    0.69   0.866   4  0.484815    0.90   1.129   4  0.343232    0.78   0.969  16  0.491139   16.02   1.001  20  0.461307


Registration / qualification status
------------------------------------------------------------------------------------------------------------------------------
Item             Class Interval                  QualStat                  QualStat-x-CInt                 Total DIF
          MS     F    DF     p          MS     F    DF     p          MS     F    DF     p          MS     F    DF     p
------------------------------------------------------------------------------------------------------------------------------

 Q2    1.84   1.642   4  0.164075    0.35   0.312   4  0.869821    0.89   0.791  10  0.637660   10.27   0.654  14  0.817663
 Q3    1.33   1.406   4  0.232286    1.32   1.390   4  0.237774    0.77   0.810  10  0.619044   12.96   0.976  14  0.478434
 Q4    1.44   1.744   4  0.140691    1.39   1.684   4  0.154044    0.57   0.690  10  0.733519   11.28   0.974  14  0.480340
 Q5    1.05   0.972   4  0.423077    0.34   0.317   4  0.866801    1.55   1.429   9  0.175860   15.32   1.086  13  0.370937
 Q6    1.62   2.263   4  0.062864    1.25   1.747   4  0.140010    0.81   1.136  10  0.335694   13.16   1.311  14  0.200862
 Q7    1.72   1.725   4  0.144813    2.07   2.082   4  0.083636    2.19   2.201  10  0.018191   30.22   2.167  14  0.009407
 Q9    0.26   0.297   4  0.879716    1.99   2.307   4  0.058668    1.43   1.659  10  0.090691   22.24   1.844  14  0.032961
Q10    1.21   1.283   4  0.276956    1.19   1.265   4  0.284314    1.60   1.701  10  0.080764   20.74   1.576  14  0.085929
Q11    0.81   0.924   4  0.450308    0.53   0.614   4  0.653190    0.77   0.884  10  0.548718    9.84   0.807  14  0.661594
Q12    1.10   1.748   4  0.139960    0.34   0.537   4  0.708675    0.45   0.714  10  0.711062    5.83   0.663  14  0.808981
Q13    1.49   2.370   4  0.053043    1.16   1.845   4  0.120737    0.91   1.445  10  0.160927   13.75   1.559  14  0.091072
Q14    0.95   1.206   4  0.308721    1.98   2.504   4  0.042791    0.39   0.495  10  0.892313   11.84   1.069  14  0.385964
Item             Class Interval                  QualStat                  QualStat-x-CInt                 Total DIF


Unit Type
------------------------------------------------------------------------------------------------------------------------------
Item             Class Interval                  UnitType                  UnitType-x-CInt                 Total DIF
          MS     F    DF     p          MS     F    DF     p          MS     F    DF     p          MS     F    DF     p
------------------------------------------------------------------------------------------------------------------------------

 Q2    1.90   1.742   4  0.141214    0.45   0.409   4  0.801789    1.68   1.539  10  0.125713   18.56   1.216  14  0.263229
 Q3    1.23   1.310   4  0.266642    1.33   1.412   4  0.230465    0.81   0.857  10  0.573898   13.38   1.016  14  0.437791
 Q4    1.23   1.446   4  0.219392    0.88   1.034   4  0.390310    1.25   1.470  10  0.150844   15.98   1.345  14  0.181066
 Q5    0.97   0.954   4  0.433574    2.27   2.228   4  0.066480    2.47   2.418   9  0.011914   31.32   2.360  13  0.005401
 Q6    1.57   2.188   4  0.070831    0.70   0.968   4  0.425461    0.96   1.335  10  0.212066   12.38   1.230  14  0.253454
 Q7    1.72   1.615   4  0.170850    0.34   0.320   4  0.864342    1.21   1.140  10  0.332607   13.50   0.906  14  0.553060
 Q9    0.30   0.339   4  0.851398    1.73   1.976   4  0.098682    1.27   1.456  10  0.156465   19.66   1.604  14  0.078091
Q10    1.22   1.321   4  0.262458    1.21   1.310   4  0.266497    1.59   1.716  10  0.077293   20.72   1.600  14  0.079099
Q11    0.80   0.981   4  0.418623    1.54   1.891   4  0.112368    1.93   2.369  10  0.010731   25.43   2.232  14  0.007233
Q12    1.07   1.683   4  0.154373    0.76   1.199   4  0.311540    0.10   0.159  10  0.998559    4.06   0.456  14  0.953720
Q13    1.49   2.338   4  0.055814    0.84   1.315   4  0.264868    0.88   1.372  10  0.193345   12.12   1.356  14  0.175335
Q14    0.97   1.245   4  0.292380    1.50   1.935   4  0.105019    0.96   1.236  10  0.268382   15.61   1.436  14  0.136706


Unit Size
------------------------------------------------------------------------------------------------------------------------------
Item             Class Interval                  Beds                      Beds-x-CInt                 Total DIF
          MS     F    DF     p          MS     F    DF     p          MS     F    DF     p          MS     F    DF     p
------------------------------------------------------------------------------------------------------------------------------

 Q2    1.58   1.463   4  0.213776    0.06   0.057   2  0.944662    1.32   1.223   8  0.285463   10.70   0.990  10  0.452377
 Q3    1.48   1.567   4  0.183617    0.48   0.506   2  0.603441    0.92   0.972   8  0.458544    8.31   0.879  10  0.553815
 Q4    1.20   1.397   4  0.235446    0.16   0.185   2  0.830925    1.64   1.910   8  0.058926   13.41   1.565  10  0.117364
 Q5    0.88   0.791   4  0.531867    1.72   1.554   2  0.213450    0.70   0.637   8  0.746667    9.07   0.820  10  0.609614
 Q6    1.55   2.132   4  0.077333    2.14   2.952   2  0.054037    0.62   0.856   8  0.554556    9.25   1.275  10  0.244813
 Q7    1.79   1.647   4  0.163011    0.07   0.062   2  0.939778    0.72   0.658   8  0.728069    5.87   0.539  10  0.861670
 Q9    0.24   0.267   4  0.899277    2.10   2.308   2  0.101538    0.56   0.619   8  0.761688    8.71   0.957  10  0.481864
Q10    1.49   1.527   4  0.194731    0.55   0.567   2  0.567781    0.69   0.706   8  0.685844    6.63   0.679  10  0.744075
Q11    0.89   1.062   4  0.375840    1.33   1.584   2  0.207189    1.79   2.134   8  0.033194   16.96   2.024  10  0.031412
Q12    1.02   1.683   4  0.154354    1.32   2.189   2  0.114070    0.59   0.977   8  0.454488    7.36   1.219  10  0.278620
Q13    1.58   2.393   4  0.051133    1.08   1.639   2  0.196148    0.15   0.225   8  0.986178    3.35   0.508  10  0.883928
Q14    1.05   1.298   4  0.271103    0.36   0.442   2  0.643316    0.70   0.866   8  0.545861    6.29   0.781  10  0.647043
